# Supplementary material for: Mutations in BHD and TP53 genes, but not in HNF1β gene, in a large series of sporadic chromophobe renal cell carcinoma
Source: Br J Cancer. 2006 Nov 28;96(2):336–40. doi: 10.1038/sj.bjc.6603492 (PMC2360004; doi:10.1038/sj.bjc.6603492)
Supplement: Supplementary Tables [file 6603492x2.xls]

## Sheet: Table3
SUPPLEMENTARY INFORMATION DATA ON LINE (Gad et al.)
Table 3 Genotype data and allelic frequencies for 15 polymorphisms detected in BHD, TP53 and HNF1b genes in 92 sporadic renal tumours
Gene	SNP ID	All tumors (N = 92)	Chromophobe RCC (N = 46)	Clear cell RCC (N = 19)	Oncocytoma (N = 18)	Papillary RCC (N = 9)	Referencea
BHD	rs1736219	39 C/C + 27 C/T + 26 T/T	20 C/C + 10 C/T + 16 T/T	8 C/C + 7 C/T + 4 T/T	6 C/C + 8 C/T + 4 T/T	5 C/C + 2 C/T + 2 T/T
		C - 0.571; T - 0.429	C - 0.543; T - 0.457	C - 0.605; T - 0.395	C - 0.556; T - 0.444	C - 0.667; T - 0.333	C - 0.537; T - 0.463
	rs3744124	77 G/G + 15 G/A + 0 A/A	40 G/G + 6 G/A	15 G/G + 4 G/A	17 G/G + 1 G/A	5 G/G + 4 G/A
		G - 0.918; A - 0.082	G - 0.935; A - 0.065	G - 0.895; A - 0.105	G - 0.972; A - 0.028	G - 0.778; A - 0.222	G - 0.856; A - 0.144
	rs8065832	34 C/C + 31 C/T + 27 T/T	15 C/C + 13 C/T + 18 T/T	8 C/C + 7 C/T + 4 T/T	6 C/C + 9 C/T + 3 T/T	5 C/C + 2 C/T + 2 T/T
		C - 0.538; T - 0.462	C - 0.467; T - 0.533	C - 0.605; T - 0.395	C - 0.583; T - 0.417	C - 0.667; T - 0.333	C - 0.507; T - 0.493
	intron 12	57 A/A + 21 A/G + 14 G/G	29 A/A + 6 A/G + 11 G/G	7 A/A + 10 A/G + 2 G/G	14 A/A + 3 A/G + 1 G/G	7 A/A + 2 A/G
		A - 0.734; G - 0.266	A - 0.696; G - 0.304	A - 0.632; G - 0.368	A - 0.861; G - 0.139	A - 0.889; G - 0.111
TP53	rs1642785	58 G/G + 19 G/C + 15 C/C	30 G/G + 6 G/C + 10 C/C	13 G/G + 4 G/C + 2 C/C	12 G/G + 4 G/C + 2 C/C	3 G/G + 5 G/C + 1 C/C
		G - 0.734; C - 0.266	G - 0.717; C - 0.283	G - 0.789; C - 0.211	G - 0.778; C - 0.222	G - 0.611; C - 0.389	G - 0.626; C - 0.374
	rs1800370	90 G/G + 1 G/A + 1 A/A	45 G/G + 1 A/A	18 G/G + 1 G/A	18 G/G	9 G/G
		G - 0.984; A - 0.016	G - 0.989; A - 0.011	G - 0.974; A - 0.026	G - 1; A - 0	G - 1; A - 0	G - 0.994; A - 0.006
	rs1042522	57 G/G + 22 G/C + 13 C/C	28 G/G + 8 G/C + 10 C/C	13 G/G + 4 G/C + 2 C/C	13 G/G + 4 G/C + 1 C/C	3 G/G + 6 G/C
		G - 0.739; C - 0.261	G - 0.696; C - 0.304	G - 0.789; C - 0.211	G - 0.833; C - 0.167	G - 0.667; C - 0.333	G - 0.570; C - 0.430
	rs1800372	87 A/A + 4 A/G + 1 G/G	43 A/A + 2 A/G + 1 G/G	18 A/A + 1 A/G	18 A/A	8 A/A + 1 A/G
		A - 0.967; G - 0.033	A - 0.956; G - 0.044	G - 0.974; A - 0.026	A - 1; G - 0	A - 0.944; G - 0.066	A - 0.988; G - 0.012
HNF1b	rs2107133	76 T/T + 12 T/C + 4 C/C	39 T/T + 3 T/C + 4 C/C	14 T/T + 5 T/C	15 T/T + 3 T/C	8 T/T + 1 T/C
		T - 0.891; C - 0.109	T - 0.880; C - 0.120	T - 0.868; C - 0.132	T - 0.917; C - 0.083	T - 0.944; C - 0.056	T - 0.960; C - 0.040
	intron 8	22 x/C + 7 C/C	10 x/C + 7 C/C	6 x/C	4 x/C	2 x/C
		C - 0.196	C - 0.261	C - 0.158	C - 0.111	C - 0.111	C - 0.170
	rs3110641	55 C/C + 23 C/T + 14 T/T	31 C/C + 4 C/T + 11 T/T	10 C/C + 9 C/T	9 C/C + 7 C/T + 2 T/T	5 C/C + 3 C/T + 1 T/T
		C - 0.723; T - 0.277	C - 0.717; T - 0.283	C - 0.763; T - 0.237	C - 0.694; T - 0.306	C - 0.722; T - 0.278	C - 0.554; T - 0.446
	rs8068014	87 T/T + 4 T/G + 1 G/G	44 T/T + 2 T/G	19 T/T	16 T/T + 2 T/G	8 T/T + 1 G/G
		T - 0.967; G - 0.033	T - 0.978; G - 0.022	T - 1; G - 0	T - 0.944; G - 0.056	T - 0.944; G - 0.056	T - 0.947; G - 0.053
	rs2229295	60 C/C + 22 C/A + 10 A/A	32 C/C + 7 C/A + 7 A/A	12 C/C + 7 C/A	11 C/C + 5 C/A + 2 A/A	5 C/C + 3 C/A + 1 A/A
		C - 0.772; A - 0.228	C - 0.772; A - 0.228	C - 0.816; A - 0.184	C - 0.750; A - 0.250	C - 0.722; A - 0.278	C - 0.848; A - 0.152
	rs1800929	70 A/A + 20 A/G + 2 G/G	39 A/A + 7 A/G	14 A/A + 5 A/G	11 A/A + 6 A/G + 1 G/G	6 A/A + 2 A/G + 1 G/G
		A - 0.870; G - 0.130	A - 0.924; G - 0.076	T - 0.868; C - 0.132	A - 0.778; G - 0.222	A - 0.778; G - 0.222	A - 0.848; G - 0.152
	rs2689	37 A/A + 30 A/T + 25 T/T	21 A/A + 9 A/T + 16 T/T	4 A/A + 12 A/T + 3 T/T	7 A/A + 6 A/T + 5 T/T	5 A/A + 3 A/T + 1 T/T
		A - 0.565; T - 0.435	A - 0.554; T - 0.446	A - 0.526; T - 0.474	A - 0.556; T - 0.444	A - 0.722; T - 0.278	A - 0.636; T - 0.364
a Reference according to www.ncbi.nlm.nih.gov/SNP/ or previously reported allelic frequencies.
